# Supplementary material for: Association between fall-related serious injury and activity during fall in an acute care hospital
Source: PLoS One. 2023 Jul 7;18(7):e0288320. doi: 10.1371/journal.pone.0288320 (PMC10328302; doi:10.1371/journal.pone.0288320)
Supplement: S1 Table — (XLSX) [file pone.0288320.s001.xlsx]

## Sheet: Sheet1
	Injury Severiy	Median	Interquartile range	Statistical method used	P-value	# samples
Age (year)	Moderate or major injuries group	84.5	79.75 - 90.75	Mann-Whitney U test	0.088	10
	Minor or no injuries group	81	74 - 86			308
Length of Stay (day)	Moderate or major injuries group	9.5	8 - 15	Mann-Whitney U test	0.147	10
	Minor or no injuries group	15	9.75 - 24			308
