# Supplementary material for: Association between fall-related serious injury and activity during fall in an acute care hospital
Source: PLoS One. 2023 Jul 7;18(7):e0288320. doi: 10.1371/journal.pone.0288320 (PMC10328302; doi:10.1371/journal.pone.0288320)
Supplement: S2 Table — (XLSX) [file pone.0288320.s002.xlsx]

## Sheet: Sheet1
	Injury Severity	Factor	Statistical method used	P-value	# samples
Gender	Moderate or major injuries group	Female	Fisher exact tests	0.521	6
	Minor or no injuries group				139
	Moderate or major injuries group	Male			4
	Minor or no injuries group				169
Assist type	Moderate or major injuries group	Unassisted	Fisher exact tests	0.147	10
	Minor or no injuries group				303
	Moderate or major injuries group	Assisted			0
	Minor or no injuries group				5
Location of fall	Moderate or major injuries group	Patient's bed room	Fisher exact tests	0.041*	5
	Minor or no injuries group				244
	Moderate or major injuries group	Other			5
	Minor or no injuries group				64
Shift when fall occurred	Moderate or major injuries group	Day	Fisher exact tests	0.055	2
	Minor or no injuries group				162
	Moderate or major injuries group	Evening / night			8
	Minor or no injuries group				146
Fallen in past 6 months	Moderate or major injuries group	YES	Fisher exact tests	0.462	1
	Minor or no injuries group				81
	Moderate or major injuries group	NO			9
	Minor or no injuries group				227
Activity during fall	Moderate or major injuries group	Ambulating	Fisher exact tests	0.013*	6
	Minor or no injuries group				69
	Moderate or major injuries group	Other			4
	Minor or no injuries group				239
