# Supplementary material for: Association between fall-related serious injury and activity during fall in an acute care hospital
Source: PLoS One. 2023 Jul 7;18(7):e0288320. doi: 10.1371/journal.pone.0288320 (PMC10328302; doi:10.1371/journal.pone.0288320)
Supplement: S3 Table — (XLSX) [file pone.0288320.s003.xlsx]

## Sheet: Sheet1
explanatory variable (activity during fall)	objective variable (injury severity)	Statistical method used	Odds ratio	P-value	CIs	# samples
ambulating=1	moderate or majoy injuries=1	Univariate logistic regression models	5.2	0.013*	1.43 - 18.9	6
	minor or no injuries=0					69
other=0	moderate or majoy injuries=1					4
	minor or no injuries=0					239
